# Supplementary material for: RAD51C-XRCC3 structure and cancer patient mutations define DNA replication roles
Source: Nat Commun. 2023 Jul 24;14:4445. doi: 10.1038/s41467-023-40096-1 (PMC10366140; doi:10.1038/s41467-023-40096-1)
Supplement: Supplementary file 4 — Source Data [file 41467_2023_40096_MOESM4_ESM.xlsx]

## Sheet: Fig. 1c
Fig. 1c Experimental scattering data for hCX3 and the computationaly calculated scattering data for the BILBO-MD model with the best-fit
Data	Scattering angle (q, Å^-1)	Experimental scattering intensity (Iq))	Model (Iq)	Experimental Log (Iq))	Model Log (Iq))
	0.0131	60.7381	55.1947	1.78346	1.7419
	0.01366	55.5892	54.8684	1.74499	1.73932
	0.01421	59.3734	54.5142	1.77359	1.73651
	0.01477	56.8727	54.1132	1.7549	1.7333
	0.01533	55.1774	53.6714	1.74176	1.72974
	0.01589	54.5825	53.2014	1.73705	1.72592
	0.01644	56.4109	52.8089	1.75136	1.72271
	0.017	53.7255	52.4254	1.73018	1.71954
	0.01756	52.2973	51.9987	1.71848	1.71599
	0.01812	54.6764	51.5732	1.7378	1.71242
	0.01867	51.4464	51.1539	1.71135	1.70888
	0.01923	48.4575	50.7067	1.68536	1.70507
	0.01979	49.4919	50.2211	1.69453	1.70089
	0.02035	49.4131	49.7331	1.69384	1.69665
	0.0209	48.7816	49.2449	1.68826	1.69236
	0.02146	51.4582	48.7208	1.71145	1.68771
	0.02202	48.3646	48.1922	1.68453	1.68298
	0.02258	47.5615	47.7031	1.67726	1.67855
	0.02313	46.73	47.2068	1.6696	1.674
	0.02369	46.5479	46.6845	1.6679	1.66917
	0.02425	45.7198	46.1698	1.6601	1.66436
	0.02481	45.4864	45.6608	1.65788	1.65954
	0.02536	44.9142	45.1241	1.65238	1.65441
	0.02592	43.0738	44.5714	1.63421	1.64906
	0.02648	44.4974	44.0095	1.64833	1.64355
	0.02704	43.5056	43.4597	1.63855	1.63809
	0.02759	42.1831	43.1083	1.62514	1.63456
	0.02815	41.4729	42.638	1.61776	1.6298
	0.02871	42.2779	41.8611	1.62611	1.62181
	0.02927	40.7276	41.2265	1.60989	1.61518
	0.02982	40.1327	40.7454	1.6035	1.61008
	0.03038	39.6592	40.2214	1.59834	1.60446
	0.03094	38.9619	39.6778	1.59064	1.59855
	0.0315	39.2457	39.1157	1.59379	1.59235
	0.03205	38.723	38.5532	1.58797	1.58606
	0.03261	37.6959	37.9916	1.57629	1.57969
	0.03317	36.7697	37.4352	1.56549	1.57328
	0.03373	36.8424	36.8899	1.56635	1.56691
	0.03428	36.0998	36.3396	1.5575	1.56038
	0.03484	35.4037	35.7827	1.54905	1.55367
	0.0354	34.8066	35.2493	1.54166	1.54715
	0.03596	34.0228	34.7307	1.53177	1.54071
	0.03651	34.2857	34.1887	1.53511	1.53388
	0.03707	32.9194	33.6482	1.51745	1.52696
	0.03763	33.4727	33.1183	1.52469	1.52007
	0.03819	31.8994	32.5831	1.50378	1.51299
	0.03874	31.9331	32.0341	1.50424	1.50561
	0.0393	31.4134	31.513	1.49711	1.49849
	0.03986	30.8252	31.0154	1.48891	1.49158
	0.04042	30.2893	30.5114	1.48129	1.48446
	0.04097	30.5119	30.0044	1.48447	1.47718
	0.04153	28.9647	29.5082	1.46187	1.46994
	0.04209	28.8257	29.0158	1.45978	1.46264
	0.04264	28.1984	28.5129	1.45022	1.45504
	0.0432	27.675	28.0168	1.44209	1.44742
	0.04376	27.9388	27.5302	1.44621	1.43981
	0.04432	27.533	27.065	1.43985	1.43241
	0.04487	26.7893	26.6146	1.42796	1.42512
	0.04543	26.2811	26.1405	1.41964	1.41731
	0.04599	25.6699	25.658	1.40942	1.40922
	0.04655	25.9486	25.2156	1.41411	1.40167
	0.0471	24.7126	24.7715	1.39292	1.39395
	0.04766	24.3786	24.3187	1.38701	1.38594
	0.04822	24.5335	23.8813	1.38976	1.37806
	0.04878	23.4651	23.4556	1.37042	1.37025
	0.04933	23.2186	23.0371	1.36584	1.36243
	0.04989	22.9661	22.6211	1.36109	1.35451
	0.05045	22.433	22.2297	1.35089	1.34693
	0.05101	21.697	21.8428	1.3364	1.33931
	0.05156	21.5712	21.4313	1.33387	1.33105
	0.05212	21.2853	21.0319	1.32808	1.32288
	0.05268	20.6995	20.6736	1.31596	1.31542
	0.05324	20.4314	20.3282	1.3103	1.3081
	0.05379	19.9675	19.9904	1.30032	1.30082
	0.05435	19.5208	19.5533	1.2905	1.29122
	0.05491	19.2	19.0553	1.2833	1.28002
	0.05547	18.7751	18.7578	1.27358	1.27318
	0.05602	18.176	18.4947	1.2595	1.26705
	0.05658	18.3607	18.1479	1.26389	1.25883
	0.05714	17.6854	17.805	1.24761	1.25054
	0.0577	17.57	17.4748	1.24477	1.24241
	0.05825	17.1013	17.1434	1.23303	1.2341
	0.05881	16.7777	16.8121	1.22473	1.22562
	0.05937	16.5299	16.5078	1.21827	1.21769
	0.05993	16.122	16.2167	1.20742	1.20996
	0.06048	16.2858	15.9182	1.21181	1.20189
	0.06104	15.5927	15.6192	1.19292	1.19366
	0.0616	15.3362	15.3289	1.18572	1.18551
	0.06216	15.1949	15.0469	1.1817	1.17745
	0.06271	14.7212	14.7759	1.16794	1.16955
	0.06327	14.3315	14.5015	1.15629	1.16141
	0.06383	14.1445	14.2227	1.15059	1.15298
	0.06438	14.2068	13.95	1.1525	1.14457
	0.06494	13.4472	13.6795	1.12863	1.13607
	0.0655	13.2933	13.4229	1.12363	1.12785
	0.06606	13.2879	13.1701	1.12346	1.11959
	0.06662	12.8213	12.913	1.10793	1.11103
	0.06717	12.5372	12.6648	1.0982	1.1026
	0.06773	12.2953	12.4345	1.08974	1.09463
	0.06829	11.8763	12.1971	1.07468	1.08626
	0.06884	11.7412	11.9523	1.06971	1.07745
	0.0694	11.6976	11.7249	1.0681	1.06911
	0.06996	11.4171	11.501	1.05756	1.06074
	0.07052	11.1548	11.3002	1.04746	1.05309
	0.07107	10.7648	11.0986	1.03201	1.04527
	0.07163	10.6823	10.879	1.02866	1.03659
	0.07219	10.3563	10.6641	1.0152	1.02792
	0.07275	10.245	10.4574	1.01051	1.01942
	0.0733	10.0165	10.2527	1.00072	1.01084
	0.07386	9.83035	10.0455	0.992569	1.00197
	0.07442	9.5698	9.85149	0.980903	0.993502
	0.07498	9.37032	9.66099	0.971754	0.985021
	0.07553	9.06087	9.46359	0.95717	0.976056
	0.07609	9.15328	9.26673	0.961577	0.966926
	0.07665	8.78588	9.07661	0.943785	0.957924
	0.07721	8.8497	8.88947	0.946929	0.948876
	0.07776	8.51233	8.7093	0.930048	0.939983
	0.07832	8.28918	8.5384	0.918512	0.931377
	0.07888	8.08993	8.37412	0.907945	0.922939
	0.07944	8.03083	8.21203	0.90476	0.91445
	0.07999	7.81467	8.05227	0.892911	0.905918
	0.08055	7.5025	7.86815	0.875206	0.895872
	0.08111	7.37213	7.68823	0.867593	0.885826
	0.08167	7.43197	7.5256	0.871104	0.876541
	0.08222	7.10876	7.36509	0.851794	0.867178
	0.08278	6.98195	7.20797	0.843977	0.857813
	0.08334	6.87295	7.05436	0.837143	0.848458
	0.08389	6.74481	6.90335	0.82897	0.83906
	0.08445	6.62341	6.75243	0.821082	0.82946
	0.08501	6.30664	6.60169	0.799798	0.819655
	0.08557	6.25944	6.44147	0.796535	0.808985
	0.08613	6.28547	6.28705	0.798338	0.798447
	0.08668	6.00966	6.14615	0.77885	0.788603
	0.08724	5.92078	6.00682	0.772379	0.778645
	0.0878	5.88341	5.86886	0.769629	0.768554
	0.08835	5.46828	5.73201	0.737851	0.758307
	0.08891	5.58819	5.59671	0.747271	0.747933
	0.08947	5.52711	5.46301	0.742498	0.737432
	0.09003	5.38753	5.33025	0.73139	0.726747
	0.09059	5.15393	5.19918	0.712139	0.715935
	0.09114	4.97647	5.07091	0.696921	0.705086
	0.0917	4.9033	4.9509	0.690488	0.694684
	0.09226	5.02702	4.83125	0.701311	0.68406
	0.09281	4.68325	4.7124	0.670547	0.673243
	0.09337	4.54968	4.59595	0.657981	0.662375
	0.09393	4.46267	4.48103	0.649595	0.651378
	0.09449	4.49233	4.37482	0.652472	0.64096
	0.09504	4.42891	4.26904	0.646297	0.63033
	0.0956	4.24156	4.16065	0.627526	0.619162
	0.09616	3.8634	4.05383	0.58697	0.607866
	0.09672	3.95357	3.94996	0.596989	0.596593
	0.09727	3.83624	3.85321	0.583906	0.585823
	0.09783	3.85666	3.76255	0.586211	0.575482
	0.09839	3.8068	3.66702	0.58056	0.564314
	0.09895	3.70428	3.56954	0.568704	0.552612
	0.0995	3.49685	3.47707	0.543677	0.541213
	0.10006	3.66107	3.38501	0.563608	0.52956
	0.10062	3.58219	3.29714	0.554149	0.518138
	0.10118	3.56385	3.20848	0.551919	0.5063
	0.10173	3.38506	3.11894	0.529566	0.494007
	0.10229	3.20677	3.032	0.506068	0.481729
	0.10285	3.13467	2.94662	0.496192	0.469324
	0.10341	2.93678	2.87499	0.467871	0.458636
	0.10396	2.9284	2.80862	0.46663	0.448492
	0.10452	2.95256	2.73361	0.470199	0.436736
	0.10508	2.8709	2.65777	0.458018	0.424517
	0.10564	2.83402	2.5845	0.452403	0.412377
	0.10619	2.66074	2.51402	0.425002	0.400369
	0.10675	2.81586	2.44946	0.449611	0.38907
	0.10731	2.67581	2.38837	0.427455	0.378102
	0.10786	2.55585	2.33065	0.407535	0.367477
	0.10842	2.34259	2.27059	0.369696	0.356139
	0.10898	2.28065	2.2097	0.358059	0.344334
	0.10954	2.38255	2.15339	0.377042	0.333124
	0.1101	2.2882	2.09709	0.359494	0.321617
	0.11065	2.32637	2.04306	0.366679	0.310282
	0.11121	2.22297	1.99055	0.346934	0.298974
	0.11177	2.16353	1.9411	0.335163	0.288048
	0.11232	2.26333	1.89261	0.354748	0.277061
	0.11288	1.99454	1.84493	0.299843	0.265981
	0.11344	2.02273	1.80001	0.305938	0.255275
	0.114	2.01227	1.75611	0.303686	0.244551
	0.11455	1.99431	1.71744	0.299793	0.234882
	0.11511	1.99899	1.67905	0.300811	0.225064
	0.11567	1.88436	1.6413	0.275164	0.215189
	0.11623	1.84405	1.60583	0.265773	0.2057
	0.11678	1.76473	1.57258	0.246678	0.196612
	0.11734	1.77494	1.5385	0.249184	0.187098
	0.1179	1.84422	1.50385	0.265813	0.177203
	0.11846	1.71227	1.47177	0.233572	0.167839
	0.11901	1.68848	1.44002	0.227496	0.158368
	0.11957	1.58419	1.40867	0.199807	0.148809
	0.12013	1.51018	1.37886	0.179029	0.13952
	0.12069	1.63401	1.35282	0.213255	0.131238
	0.12124	1.426	1.32732	0.15412	0.122976
	0.1218	1.53281	1.30263	0.185488	0.114822
	0.12236	1.40538	1.27789	0.147794	0.106494
	0.12291	1.47877	1.25286	0.169901	0.0979013
	0.12347	1.50976	1.23213	0.178908	0.0906573
	0.12403	1.42249	1.21226	0.153049	0.0835953
	0.12459	1.39787	1.19331	0.145467	0.0767543
	0.12515	1.47853	1.17407	0.16983	0.0696955
	0.1257	1.22485	1.15462	0.0880829	0.0624397
	0.12626	1.40809	1.1353	0.14863	0.0551116
	0.12682	1.28971	1.11571	0.110492	0.0475531
	0.12738	1.27326	1.0996	0.104917	0.041234
	0.12793	1.24125	1.08522	0.0938593	0.0355194
	0.12849	0.993968	1.07071	-0.00262759	0.0296702
	0.12905	1.27014	1.05595	0.103852	0.0236441
	0.1296	1.18863	1.04128	0.0750467	0.0175663
	0.13016	1.14937	1.02663	0.0604598	0.0114137
	0.13072	1.21577	1.0124	0.0848514	0.00535127
	0.13128	1.18836	0.999079	0.074948	-0.000400196
	0.13183	1.14715	0.986914	0.0596202	-0.0057207
	0.13239	1.10344	0.975433	0.0427487	-0.0108024
	0.13295	0.994014	0.963968	-0.00260749	-0.0159375
	0.13351	0.867463	0.951148	-0.061749	-0.0217519
	0.13406	1.11421	0.938429	0.0469671	-0.0275988
	0.13462	1.08386	0.926691	0.0349732	-0.0330652
	0.13518	0.926796	0.915728	-0.0330158	-0.0382336
	0.13574	0.947112	0.906358	-0.0235987	-0.0427004
	0.13629	0.974372	0.897119	-0.0112752	-0.04715
	0.13685	0.860925	0.887723	-0.0650347	-0.0517227
	0.13741	1.10414	0.877601	0.0430242	-0.0567028
	0.13796	1.03102	0.86736	0.0132671	-0.0618006
	0.13852	0.885036	0.858287	-0.0530391	-0.0663674
	0.13908	1.07321	0.849045	0.0306847	-0.0710694
	0.13964	0.938999	0.838418	-0.0273349	-0.0765394
	0.14019	0.860124	0.828188	-0.0654389	-0.0818708
	0.14075	0.770649	0.81889	-0.113143	-0.0867743
	0.14131	0.893172	0.80992	-0.0490649	-0.091558
	0.14187	0.875676	0.801356	-0.0576566	-0.0961748
	0.14243	0.934864	0.792276	-0.0292516	-0.101123
	0.14298	0.957709	0.783091	-0.0187664	-0.106188
	0.14354	0.788511	0.773238	-0.103192	-0.111687
	0.1441	0.95645	0.763317	-0.0193377	-0.117295
	0.14465	0.961982	0.753715	-0.016833	-0.122793
	0.14521	0.900959	0.7448	-0.045295	-0.127961
	0.14577	0.910884	0.736719	-0.0405369	-0.132698
	0.14633	0.782562	0.727266	-0.106481	-0.138307
	0.14688	0.725205	0.716986	-0.139539	-0.144489
	0.14744	0.772208	0.70819	-0.112266	-0.14985
	0.148	0.793134	0.699805	-0.100653	-0.155023
	0.14856	0.745242	0.691059	-0.127703	-0.160485
	0.14911	0.818154	0.682174	-0.087165	-0.166105
	0.14967	0.781392	0.673233	-0.107131	-0.171835
	0.15023	0.770757	0.664281	-0.113083	-0.177648
	0.15079	0.801036	0.655025	-0.096348	-0.183742
	0.15134	0.758921	0.646286	-0.119803	-0.189575
	0.1519	0.694739	0.637965	-0.158178	-0.195203
	0.15246	0.800478	0.628625	-0.0966506	-0.201609
	0.15302	0.619298	0.619114	-0.2081	-0.208229
	0.15357	0.650796	0.6103	-0.186555	-0.214457
	0.15413	0.742604	0.601349	-0.129243	-0.220874
	0.15469	0.673772	0.592291	-0.171487	-0.227465
	0.15525	0.702083	0.583748	-0.153612	-0.233775
	0.1558	0.680152	0.575623	-0.167394	-0.239862
	0.15636	0.620944	0.567749	-0.206948	-0.245844
	0.15692	0.741847	0.560135	-0.129686	-0.251707
	0.15747	0.534709	0.551914	-0.271883	-0.258128
	0.15803	0.618534	0.54366	-0.208636	-0.264672
	0.15859	0.727429	0.53558	-0.138209	-0.271176
	0.15915	0.545493	0.527585	-0.263211	-0.277708
	0.1597	0.562025	0.52015	-0.250244	-0.283871
	0.16026	0.603397	0.512904	-0.219397	-0.289964
	0.16082	0.645503	0.505691	-0.190102	-0.296115
	0.16138	0.586971	0.498294	-0.231383	-0.302515
	0.16193	0.515974	0.490849	-0.287372	-0.309052
	0.16249	0.589253	0.48379	-0.229698	-0.315343
	0.16305	0.664188	0.476899	-0.177709	-0.321573
	0.16361	0.528525	0.47037	-0.276934	-0.327561
	0.16416	0.602046	0.463921	-0.22037	-0.333556
	0.16472	0.615166	0.45768	-0.211008	-0.339438
	0.16528	0.687827	0.45143	-0.162521	-0.34541
	0.16583	0.517601	0.445235	-0.286005	-0.351411
	0.16639	0.494684	0.439301	-0.305672	-0.357238
	0.16695	0.534273	0.433397	-0.272237	-0.363114
	0.16751	0.505453	0.428358	-0.296319	-0.368193
	0.16806	0.548538	0.423454	-0.260793	-0.373194
	0.16862	0.528118	0.418433	-0.277269	-0.378374
	0.16918	0.493499	0.413483	-0.306714	-0.383543
	0.16974	0.583536	0.408538	-0.233932	-0.388767
	0.17029	0.515816	0.404253	-0.287505	-0.393346
	0.17085	0.44078	0.400611	-0.355778	-0.397277
	0.17141	0.463085	0.396746	-0.334339	-0.401487
	0.17197	0.450611	0.392816	-0.346198	-0.405811
	0.17252	0.448855	0.389211	-0.347894	-0.409815
	0.17308	0.582042	0.385613	-0.235046	-0.413848
	0.17364	0.610084	0.382302	-0.21461	-0.417593
	0.1742	0.518845	0.379222	-0.284962	-0.421107
	0.17475	0.574746	0.376644	-0.240524	-0.424068
	0.17531	0.372569	0.37434	-0.428793	-0.426734
	0.17587	0.512101	0.37216	-0.290644	-0.42927
	0.17643	0.525371	0.370231	-0.279534	-0.431528
	0.17698	0.497756	0.368325	-0.302983	-0.433769
	0.17754	0.434499	0.366332	-0.362011	-0.436125
	0.1781	0.432451	0.364491	-0.364063	-0.438313
	0.17865	0.44582	0.363161	-0.35084	-0.439901
	0.17921	0.527659	0.361796	-0.277647	-0.441536
	0.17977	0.440967	0.360416	-0.355594	-0.443196
	0.18033	0.386809	0.359416	-0.412503	-0.444403
	0.18089	0.568958	0.358764	-0.24492	-0.445192
	0.18144	0.451298	0.358293	-0.345537	-0.445761
	0.182	0.44936	0.357881	-0.347406	-0.446262
	0.18256	0.434243	0.357714	-0.362267	-0.446463
	0.18311	0.484066	0.357478	-0.315095	-0.446751
	0.18367	0.448539	0.357155	-0.3482	-0.447143
	0.18423	0.519642	0.357007	-0.284296	-0.447323
	0.18479	0.388765	0.357159	-0.410313	-0.447139
	0.18534	0.463442	0.357264	-0.334005	-0.447011
	0.1859	0.577731	0.357296	-0.238274	-0.446972
	0.18646	0.339218	0.357556	-0.469521	-0.446656
	0.18702	0.433101	0.357839	-0.363411	-0.446312
	0.18757	0.367942	0.358465	-0.434221	-0.445554
	0.18813	0.489862	0.359026	-0.309926	-0.444874
	0.18869	0.50549	0.35947	-0.296287	-0.444337
	0.18925	0.384434	0.359977	-0.415178	-0.443725
	0.1898	0.260898	0.360487	-0.583529	-0.44311
	0.19036	0.300229	0.360956	-0.522547	-0.442546
	0.19092	0.26192	0.36135	-0.581831	-0.442072
	0.19148	0.34849	0.362282	-0.45781	-0.440953
	0.19203	0.406101	0.363314	-0.391366	-0.439718
	0.19259	0.380732	0.363846	-0.419381	-0.439082
	0.19315	0.371537	0.364603	-0.429998	-0.43818
	0.1937	0.388293	0.365859	-0.41084	-0.436686
	0.19426	0.391591	0.36671	-0.407167	-0.435677
	0.19482	0.310239	0.367037	-0.508304	-0.43529
	0.19538	0.297174	0.367931	-0.526989	-0.434234
	0.19593	0.425734	0.369133	-0.370862	-0.432817
	0.19649	0.472604	0.369616	-0.325503	-0.432249
	0.19705	0.344084	0.370052	-0.463336	-0.431737
	0.19761	0.412847	0.370543	-0.384211	-0.431161
	0.19816	0.310137	0.371098	-0.508446	-0.430512
	0.19872	0.349833	0.371729	-0.456139	-0.429773
	0.19928	0.315266	0.372353	-0.501323	-0.429045
	0.19984	0.404154	0.372993	-0.393453	-0.4283
	0.20039	0.375323	0.373429	-0.425595	-0.427792
	0.20095	0.416633	0.373821	-0.380246	-0.427337
	0.20151	0.399879	0.374167	-0.398071	-0.426934
	0.20207	0.343518	0.374533	-0.464051	-0.42651
	0.20262	0.376587	0.374809	-0.424135	-0.42619
	0.20318	0.294886	0.375139	-0.530346	-0.425808
	0.20374	0.272671	0.375478	-0.564361	-0.425415
	0.20429	0.428	0.375677	-0.368556	-0.425185
	0.20485	0.291527	0.375775	-0.535321	-0.425072
	0.20541	0.345955	0.375888	-0.46098	-0.424942
	0.20597	0.382633	0.376043	-0.417218	-0.424763
	0.20652	0.364445	0.375907	-0.438368	-0.424919
	0.20708	0.406575	0.375741	-0.390859	-0.425112
	0.20764	0.356495	0.375308	-0.447947	-0.425612
	0.2082	0.351562	0.374915	-0.453998	-0.426068
	0.20875	0.32409	0.374517	-0.489334	-0.426528
	0.20931	0.344999	0.374265	-0.462182	-0.42682
	0.20987	0.287508	0.374081	-0.54135	-0.427034
	0.21043	0.382727	0.373646	-0.417111	-0.42754
	0.21098	0.366237	0.373098	-0.436238	-0.428178
	0.21154	0.279782	0.37259	-0.55318	-0.428769
	0.2121	0.346069	0.372095	-0.460837	-0.429346
	0.21265	0.463879	0.371518	-0.333595	-0.43002
	0.21321	0.285762	0.370903	-0.543996	-0.43074
	0.21377	0.442163	0.370166	-0.354418	-0.431604
	0.21433	0.465981	0.369291	-0.331632	-0.432631
	0.21488	0.300921	0.368275	-0.521548	-0.433827
	0.21544	0.341563	0.367636	-0.466529	-0.434582
	0.216	0.417788	0.367061	-0.379044	-0.435262
	0.21656	0.358777	0.366118	-0.445175	-0.436379
	0.21711	0.438233	0.365152	-0.358295	-0.437527
	0.21767	0.370784	0.364229	-0.430879	-0.438626
	0.21823	0.279842	0.363199	-0.553087	-0.439855
	0.21879	0.456847	0.36207	-0.340229	-0.441208
	0.21934	0.341461	0.36119	-0.466659	-0.442264
	0.2199	0.33002	0.360509	-0.48146	-0.443083
	0.22046	0.337557	0.359409	-0.471653	-0.444411
	0.22102	0.325262	0.358249	-0.487767	-0.445814
	0.22157	0.294472	0.357401	-0.530956	-0.446844
	0.22213	0.34136	0.356478	-0.466787	-0.447967
	0.22269	0.3821	0.3552	-0.417823	-0.449527
	0.22324	0.304662	0.354112	-0.516182	-0.45086
	0.2238	0.362063	0.353286	-0.441216	-0.451874
	0.22436	0.270929	0.352365	-0.567144	-0.453007
	0.22492	0.282212	0.351421	-0.549425	-0.454172
	0.22547	0.374074	0.350525	-0.427042	-0.455281
	0.22603	0.352556	0.349645	-0.452772	-0.456372
	0.22659	0.326819	0.348447	-0.485693	-0.457864
	0.22715	0.357497	0.347349	-0.446728	-0.459234
	0.2277	0.339598	0.346443	-0.469035	-0.460368
	0.22826	0.307017	0.345553	-0.512838	-0.461486
	0.22882	0.3958	0.344618	-0.402524	-0.462662
	0.22938	0.270917	0.343747	-0.567164	-0.463761
	0.22993	0.314004	0.342868	-0.503065	-0.464873
	0.23049	0.29262	0.342039	-0.533696	-0.465924
	0.23105	0.341374	0.341198	-0.46677	-0.466993
	0.2316	0.377606	0.340473	-0.422961	-0.467917
	0.23216	0.318987	0.339699	-0.496227	-0.468906
	0.23272	0.375006	0.338769	-0.425962	-0.470097
	0.23328	0.315064	0.337944	-0.501601	-0.471156
	0.23383	0.410515	0.337166	-0.386671	-0.472156
	0.23439	0.399948	0.336357	-0.397996	-0.473199
	0.23495	0.344708	0.335499	-0.462549	-0.474309
	0.2355	0.305749	0.334719	-0.514635	-0.47532
	0.23606	0.390174	0.333941	-0.408742	-0.47633
	0.23662	0.345037	0.333359	-0.462134	-0.477088
	0.23718	0.362432	0.332734	-0.440773	-0.477903
	0.23774	0.278376	0.332091	-0.555368	-0.478743
	0.23829	0.266566	0.331537	-0.574195	-0.479467
	0.23885	0.293565	0.331112	-0.532296	-0.480025
	0.23941	0.393548	0.330354	-0.405002	-0.48102
	0.23996	0.396558	0.329494	-0.401693	-0.482152
	0.24052	0.266402	0.328824	-0.574463	-0.483036
	0.24108	0.323282	0.328186	-0.490418	-0.48388
	0.24164	0.353173	0.327547	-0.452013	-0.484727
	0.24219	0.347528	0.326984	-0.45901	-0.485473
	0.24275	0.366738	0.326502	-0.435644	-0.486114
	0.24331	0.351375	0.325986	-0.454229	-0.486801
	0.24386	0.286864	0.325424	-0.542324	-0.48755
	0.24442	0.289116	0.324798	-0.538928	-0.488387
	0.24498	0.20151	0.32418	-0.695703	-0.489213
	0.24554	0.333445	0.323546	-0.476976	-0.490064
	0.24609	0.333856	0.322934	-0.476441	-0.490886
	0.24665	0.377782	0.322271	-0.422759	-0.491779
	0.24721	0.303431	0.321634	-0.51794	-0.492638
	0.24777	0.358489	0.32098	-0.445524	-0.493523
	0.24832	0.259785	0.320399	-0.585386	-0.494308
	0.24888	0.354758	0.319835	-0.450068	-0.495073
	0.24944	0.284207	0.319062	-0.546365	-0.496125
	0.25	0.261901	0.318223	-0.581863	-0.497269
	0.25055	0.396217	0.317567	-0.402067	-0.498164
	0.25111	0.331249	0.316887	-0.479845	-0.499095
	0.25167	0.311962	0.315967	-0.505898	-0.500358
	0.25223	0.365712	0.315143	-0.436861	-0.501493
	0.25278	0.412645	0.314399	-0.384423	-0.502519
	0.25334	0.230045	0.313495	-0.638187	-0.50377
	0.2539	0.387468	0.312454	-0.411764	-0.505214
	0.25445	0.306786	0.311576	-0.513164	-0.506436
	0.25501	0.320325	0.310732	-0.494409	-0.507614
	0.25557	0.330695	0.309855	-0.480572	-0.508841
	0.25613	0.303547	0.30893	-0.517774	-0.51014
	0.25668	0.274292	0.307733	-0.561787	-0.511825
	0.25724	0.301012	0.306564	-0.521416	-0.513479
	0.2578	0.281977	0.305388	-0.549786	-0.515148
	0.25835	0.217332	0.304259	-0.662876	-0.516756
	0.25891	0.235842	0.303115	-0.627379	-0.518393
	0.25947	0.307886	0.301987	-0.51161	-0.520012
	0.26003	0.369097	0.30085	-0.432859	-0.521651
	0.26058	0.389104	0.29952	-0.409934	-0.523575
	0.26114	0.322946	0.298198	-0.49087	-0.525495
	0.2617	0.354691	0.296836	-0.45015	-0.527484
	0.26226	0.381093	0.295324	-0.418969	-0.529701
	0.26281	0.281284	0.293592	-0.550855	-0.532256
	0.26337	0.228167	0.292172	-0.641747	-0.534361
	0.26393	0.29325	0.290897	-0.532762	-0.53626
	0.26449	0.410024	0.289371	-0.387191	-0.538544
	0.26504	0.32148	0.287811	-0.492846	-0.540893
	0.2656	0.233491	0.286074	-0.63173	-0.543522
	0.26616	0.266056	0.284436	-0.575027	-0.546016
	0.26671	0.298339	0.282997	-0.52529	-0.548219
	0.26727	0.311488	0.281332	-0.506559	-0.550781
	0.26783	0.321194	0.279471	-0.493233	-0.553663
	0.26839	0.250003	0.277575	-0.602055	-0.55662
	0.26894	0.371242	0.275689	-0.430343	-0.55958
	0.2695	0.259447	0.274013	-0.585951	-0.562229
	0.27006	0.327313	0.2723	-0.485037	-0.564952
	0.27062	0.263859	0.270252	-0.578628	-0.568231
	0.27117	0.288868	0.268256	-0.539301	-0.571451
	0.27173	0.270332	0.266419	-0.568103	-0.574434
	0.27229	0.248795	0.26451	-0.604158	-0.577558
	0.27285	0.269731	0.262509	-0.569069	-0.580855
	0.2734	0.297891	0.260555	-0.525943	-0.584101
	0.27396	0.313973	0.258595	-0.503108	-0.58738
	0.27452	0.392589	0.25653	-0.406062	-0.590862
	0.27507	0.290878	0.254472	-0.536289	-0.59436
	0.27563	0.249833	0.252488	-0.60235	-0.597759
	0.27619	0.314388	0.250522	-0.502534	-0.601155
	0.27675	0.344902	0.248537	-0.462304	-0.604608
	0.2773	0.215553	0.246561	-0.666446	-0.608075
	0.27786	0.345158	0.244575	-0.461982	-0.611588
	0.27842	0.341252	0.242495	-0.466925	-0.615297
	0.27898	0.269145	0.240409	-0.570014	-0.61905
	0.27953	0.350478	0.238459	-0.455339	-0.622587
	0.28009	0.183739	0.236522	-0.735799	-0.626128
	0.28065	0.24644	0.234539	-0.608289	-0.629784
	0.2812	0.331112	0.232568	-0.480025	-0.63345
	0.28176	0.228563	0.230649	-0.640994	-0.637048
	0.28232	0.350253	0.228744	-0.455618	-0.640651
	0.28288	0.34147	0.226829	-0.466647	-0.644302
	0.28343	0.391617	0.224976	-0.407138	-0.647865
	0.28399	0.260373	0.223121	-0.584404	-0.651459
	0.28455	0.296567	0.221357	-0.527877	-0.654907
	0.2851	0.266175	0.219571	-0.574833	-0.658424
	0.28566	0.310147	0.217661	-0.508432	-0.66222
	0.28622	0.249591	0.215819	-0.602771	-0.665911
	0.28678	0.345364	0.214056	-0.461723	-0.669473
	0.28733	0.19546	0.212434	-0.708942	-0.672777
	0.28789	0.259187	0.210921	-0.586387	-0.675881
	0.28845	0.279286	0.209187	-0.553951	-0.679464
	0.28901	0.172453	0.207416	-0.763329	-0.683157
	0.28956	0.288329	0.205904	-0.540112	-0.686335
	0.29012	0.232278	0.204398	-0.633992	-0.689523
	0.29068	0.268237	0.202971	-0.571481	-0.692566
	0.29123	0.218209	0.201593	-0.661127	-0.695525
	0.29179	0.341918	0.200274	-0.466078	-0.698375
	0.29235	0.253683	0.1989	-0.595709	-0.701366
	0.29291	0.246895	0.197486	-0.607488	-0.704463
	0.29346	0.37095	0.196241	-0.430685	-0.70721
	0.29402	0.274887	0.19505	-0.560846	-0.709854
	0.29458	0.273936	0.193904	-0.562351	-0.712412
	0.29514	0.307184	0.192787	-0.512601	-0.714922
	0.29569	0.264564	0.191739	-0.577469	-0.717289
	0.29625	0.284436	0.190758	-0.546015	-0.719518
	0.29681	0.230412	0.189887	-0.637495	-0.721506
	0.29737	0.27653	0.188989	-0.558258	-0.723563
	0.29792	0.289356	0.188069	-0.538568	-0.725683
	0.29848	0.231847	0.187317	-0.634799	-0.727423
	0.29904	0.259165	0.186587	-0.586424	-0.729119
	0.29959	0.266247	0.185813	-0.574715	-0.730923
	0.30015	0.298469	0.18508	-0.525101	-0.73264
	0.30071	0.230399	0.184426	-0.637519	-0.734177
	0.30127	0.303997	0.183867	-0.517131	-0.735495
	0.30182	0.282569	0.183428	-0.548876	-0.736534
	0.30238	0.227621	0.182967	-0.642788	-0.737627
	0.30294	0.398985	0.182486	-0.399043	-0.73877
	0.30349	0.169556	0.182105	-0.770687	-0.739678
	0.30405	0.179843	0.181753	-0.745106	-0.74052
	0.30461	0.225763	0.181554	-0.646347	-0.740993
	0.30517	0.161024	0.181355	-0.793109	-0.74147
	0.30572	0.227522	0.181134	-0.642977	-0.742
	0.30628	0.284118	0.18096	-0.546501	-0.742419
	0.30684	0.179347	0.180851	-0.746306	-0.742678
	0.3074	0.183489	0.180875	-0.73639	-0.742621
	0.30795	0.211931	0.180944	-0.673805	-0.742457
	0.30851	0.245001	0.180741	-0.610832	-0.742943
	0.30907	0.255842	0.180555	-0.592028	-0.743391
	0.30962	0.212446	0.180675	-0.672751	-0.743103
	0.31018	0.226968	0.180803	-0.644035	-0.742795
	0.31074	0.295818	0.180931	-0.528975	-0.742488
	0.3113	0.249685	0.181091	-0.602608	-0.742104
	0.31185	0.202408	0.18127	-0.693772	-0.741674
	0.31241	0.193998	0.181499	-0.712203	-0.741125
	0.31297	0.292068	0.181744	-0.534516	-0.74054
	0.31352	0.236006	0.181945	-0.627077	-0.740061
	0.31408	0.275424	0.182184	-0.559998	-0.739489
	0.31464	0.214644	0.182612	-0.668281	-0.738471
	0.3152	0.237378	0.182963	-0.62456	-0.737637
	0.31575	0.236627	0.183199	-0.625936	-0.737077
	0.31631	0.243311	0.183583	-0.613838	-0.736167
	0.31687	0.205181	0.184077	-0.687863	-0.735001
	0.31743	0.236357	0.184467	-0.626432	-0.734081
	0.31798	0.260968	0.184823	-0.583413	-0.733245
	0.31854	0.336956	0.185302	-0.472427	-0.732119
	0.3191	0.198922	0.185763	-0.701317	-0.731042
	0.31965	0.165476	0.186164	-0.781265	-0.730104
	0.32021	0.244114	0.18659	-0.612407	-0.729111
	0.32077	0.139162	0.187048	-0.856479	-0.728048
	0.32133	0.107802	0.187512	-0.967373	-0.726972
	0.32188	0.218043	0.187972	-0.661458	-0.725906
	0.32244	0.147382	0.188381	-0.831556	-0.724963
	0.323	0.173598	0.188788	-0.760455	-0.724026
	0.32355	0.200796	0.189335	-0.697245	-0.722769
	0.32411	0.212391	0.189874	-0.672864	-0.721536
	0.32467	0.185583	0.190376	-0.731462	-0.720388
	0.32523	0.245844	0.19087	-0.60934	-0.719261
	0.32578	0.207398	0.191343	-0.683195	-0.718187
	0.32634	0.20544	0.191783	-0.687315	-0.71719
	0.3269	0.264925	0.192215	-0.576877	-0.716213
	0.32746	0.208729	0.192663	-0.680417	-0.715202
	0.32801	0.245348	0.193117	-0.610217	-0.714179
	0.32857	0.230157	0.193737	-0.637976	-0.712787
	0.32913	0.296254	0.194305	-0.528336	-0.711517
	0.32968	0.279713	0.194665	-0.553287	-0.710713
	0.33024	0.175362	0.195062	-0.756064	-0.709828
	0.3308	0.142154	0.195501	-0.847241	-0.708851
	0.33136	0.131925	0.195894	-0.879673	-0.707979
	0.33191	0.186235	0.196254	-0.729939	-0.707181
	0.33247	0.207964	0.196738	-0.682012	-0.706112
	0.33303	0.24452	0.197248	-0.611686	-0.704988
	0.33358	0.296011	0.197622	-0.528692	-0.704164
	0.33414	0.219368	0.198	-0.658827	-0.703335
	0.3347	0.120969	0.198374	-0.917326	-0.702516
	0.33526	0.24231	0.198761	-0.615629	-0.701668
	0.33581	0.244453	0.199156	-0.611805	-0.700808
	0.33637	0.219104	0.199522	-0.65935	-0.700009
	0.33693	0.219859	0.199866	-0.657856	-0.699261
	0.33748	0.188006	0.200191	-0.725828	-0.698555
	0.33804	0.180202	0.200514	-0.74424	-0.697854
	0.3386	0.272424	0.200871	-0.564755	-0.697082
	0.33916	0.270619	0.201187	-0.567642	-0.696401
	0.33971	0.202423	0.201429	-0.69374	-0.695877
	0.34027	0.214488	0.201767	-0.668597	-0.695149
	0.34083	0.164152	0.202205	-0.784754	-0.694207
	0.34139	0.200716	0.202437	-0.697418	-0.69371
	0.34194	0.196365	0.202589	-0.706936	-0.693385
	0.3425	0.191523	0.2028	-0.717779	-0.692931
	0.34306	0.188	0.203021	-0.725842	-0.69246
	0.34361	0.273438	0.203237	-0.563141	-0.691996
	0.34417	0.226382	0.203471	-0.645158	-0.691499
	0.34473	0.184155	0.20372	-0.734816	-0.690966
	0.34528	0.258584	0.203973	-0.587398	-0.690427
	0.34584	0.221744	0.204221	-0.654148	-0.6899
	0.3464	0.243803	0.204421	-0.612961	-0.689474
	0.34696	0.223244	0.204599	-0.65122	-0.689097
	0.34751	0.165099	0.20486	-0.782256	-0.688542
	0.34807	0.229088	0.205116	-0.639998	-0.688
	0.34863	0.193365	0.20535	-0.713622	-0.687506
	0.34919	0.272127	0.205576	-0.565228	-0.687028
	0.34974	0.234436	0.205783	-0.629976	-0.686591
	0.3503	0.086935	0.205975	-1.06081	-0.686186
	0.35086	0.257504	0.206142	-0.589216	-0.685834
	0.35141	0.204367	0.206319	-0.689589	-0.685462
	0.35197	0.203049	0.206493	-0.692399	-0.685094
	0.35253	0.21199	0.20667	-0.673685	-0.684722
	0.35309	0.185475	0.206846	-0.731715	-0.684354
	0.35364	0.191642	0.207062	-0.717509	-0.6839
	0.3542	0.195423	0.207234	-0.709024	-0.68354
	0.35476	0.15958	0.207325	-0.797022	-0.683348
	0.35531	0.171415	0.207521	-0.765951	-0.682938
	0.35587	0.18958	0.207811	-0.722208	-0.682331
	0.35643	0.161671	0.208031	-0.791368	-0.681872
	0.35699	0.192332	0.20823	-0.715948	-0.681457
	0.35754	0.244906	0.20841	-0.611001	-0.681081
	0.3581	0.200295	0.208595	-0.69833	-0.680696
	0.35866	0.146343	0.20885	-0.834628	-0.680165
	0.35921	0.25254	0.209081	-0.59767	-0.679686
	0.35977	0.285687	0.209274	-0.54411	-0.679285
	0.36033	0.187906	0.20948	-0.726059	-0.678857
	0.36089	0.20993	0.209688	-0.677925	-0.678427
	0.36144	0.161376	0.209912	-0.792161	-0.677962
	0.362	0.255839	0.210139	-0.592033	-0.677494
	0.36256	0.188784	0.210396	-0.724035	-0.676962
	0.36312	0.314653	0.210627	-0.502168	-0.676486
	0.36367	0.258122	0.210755	-0.588175	-0.676221
	0.36423	0.253993	0.210979	-0.595178	-0.675761
	0.36479	0.19897	0.211328	-0.701212	-0.675042
	0.36534	0.225918	0.211587	-0.646049	-0.674512
	0.3659	0.252614	0.211789	-0.597543	-0.674097
	0.36646	0.263361	0.212041	-0.579449	-0.67358
	0.36702	0.191574	0.212312	-0.717663	-0.673025
	0.36757	0.232828	0.212543	-0.632965	-0.672554
	0.36813	0.190139	0.212785	-0.720929	-0.67206
	0.36869	0.165836	0.213063	-0.780321	-0.671491
	0.36924	0.279017	0.213328	-0.554369	-0.670953
	0.3698	0.143433	0.21359	-0.843351	-0.670419
	0.37036	0.193916	0.213882	-0.712386	-0.669826
	0.37091	0.199541	0.214192	-0.699968	-0.669198
	0.37147	0.189772	0.214483	-0.721768	-0.668607
	0.37203	0.218043	0.214771	-0.661458	-0.668025
	0.37259	0.169622	0.215032	-0.770518	-0.667496
	0.37314	0.207982	0.215299	-0.681974	-0.666958
	0.3737	0.230086	0.215558	-0.63811	-0.666435
	0.37426	0.24026	0.215867	-0.619319	-0.665815
	0.37481	0.262192	0.216232	-0.581381	-0.66508
	0.37537	0.197852	0.21649	-0.70366	-0.664563
	0.37593	0.163866	0.216706	-0.785511	-0.664128
	0.37649	0.231774	0.217069	-0.634935	-0.663403
	0.37704	0.256298	0.217443	-0.591255	-0.662655
	0.3776	0.183858	0.217692	-0.735517	-0.662157
	0.37816	0.146782	0.217955	-0.833327	-0.661633
	0.37872	0.246531	0.218244	-0.608128	-0.661058
	0.37927	0.209002	0.218556	-0.67985	-0.660438
	0.37983	0.218526	0.218882	-0.660497	-0.659789
	0.38039	0.20202	0.219195	-0.694606	-0.65917
	0.38094	0.160494	0.2195	-0.794541	-0.658565
	0.3815	0.223329	0.219817	-0.651055	-0.657938
	0.38206	0.21819	0.220127	-0.661165	-0.657326
	0.38262	0.1842	0.220445	-0.73471	-0.656699
	0.38317	0.232715	0.220747	-0.633176	-0.656105
	0.38373	0.218977	0.221012	-0.659601	-0.655585
	0.38429	0.18769	0.221278	-0.726559	-0.655062
	0.38484	0.19033	0.221543	-0.720493	-0.654542
	0.3854	0.21125	0.221866	-0.675203	-0.65391
	0.38596	0.116588	0.222203	-0.933346	-0.65325
	0.38651	0.210309	0.22246	-0.677142	-0.652748
	0.38707	0.175231	0.222717	-0.756389	-0.652247
	0.38763	0.225172	0.223017	-0.647486	-0.651662
	0.38819	0.162539	0.223312	-0.789042	-0.651089
	0.38874	0.174066	0.223594	-0.759286	-0.650539
	0.3893	0.197125	0.223896	-0.705258	-0.649953
	0.38986	0.1929	0.224207	-0.714668	-0.64935
	0.39041	0.273501	0.224515	-0.563041	-0.648754
	0.39097	0.12422	0.22482	-0.905808	-0.648164
	0.39153	0.157009	0.225066	-0.804075	-0.64769
	0.39209	0.248598	0.225315	-0.604502	-0.64721
	0.39264	0.157491	0.22559	-0.802744	-0.64668
	0.3932	0.229258	0.225841	-0.639676	-0.646197
	0.39376	0.216996	0.22604	-0.663548	-0.645814
	0.39431	0.249619	0.226299	-0.602722	-0.645318
	0.39487	0.161906	0.226596	-0.790737	-0.644748
	0.39543	0.238184	0.22682	-0.623087	-0.644318
	0.39599	0.197723	0.227022	-0.703943	-0.643932
	0.39654	0.181871	0.227228	-0.740237	-0.643538
	0.3971	0.220508	0.227447	-0.656576	-0.643119
	0.39766	0.147749	0.227717	-0.830475	-0.642605
	0.39821	0.21967	0.227945	-0.658229	-0.64217
	0.39877	0.168618	0.228094	-0.773096	-0.641887
	0.39933	0.275999	0.228288	-0.559092	-0.641517
	0.39988	0.235864	0.228516	-0.627338	-0.641084
	0.40044	0.22244	0.228704	-0.652787	-0.640726
	0.401	0.242305	0.228881	-0.615638	-0.640389
	0.40156	0.196707	0.22899	-0.70618	-0.640184
	0.40211	0.230752	0.229115	-0.636855	-0.639947
	0.40267	0.205205	0.229299	-0.687812	-0.639597
	0.40323	0.225128	0.229474	-0.64757	-0.639267
	0.40378	0.289304	0.229621	-0.538646	-0.638989
	0.40434	0.243058	0.229773	-0.61429	-0.638701
	0.4049	0.210016	0.22993	-0.677748	-0.638405
	0.40546	0.188094	0.230016	-0.725625	-0.638241
	0.40601	0.27856	0.230087	-0.555081	-0.638107
	0.40657	0.407431	0.230162	-0.389946	-0.637967
	0.40713	0.129291	0.230231	-0.888432	-0.637836
	0.40768	0.215882	0.230276	-0.665784	-0.637751
	0.40824	0.245679	0.230342	-0.609632	-0.637626
	0.4088	0.170327	0.230425	-0.768717	-0.637471
	0.40936	0.135741	0.230482	-0.867289	-0.637363
	0.40991	0.105602	0.230525	-0.976328	-0.637282
	0.41047	0.267784	0.230496	-0.572215	-0.637336
	0.41103	0.177823	0.230458	-0.750012	-0.637408
	0.41158	0.276202	0.230485	-0.558773	-0.637357
	0.41214	0.193586	0.230509	-0.713126	-0.637312
	0.4127	0.200965	0.230518	-0.69688	-0.637295
	0.41326	0.305504	0.230489	-0.514983	-0.63735
	0.41381	0.172869	0.230437	-0.762283	-0.637448
	0.41437	0.0857447	0.230378	-1.06679	-0.637559
	0.41493	0.339217	0.230317	-0.469522	-0.637674
	0.41548	0.163878	0.230214	-0.785479	-0.637869
	0.41604	0.185975	0.230104	-0.730545	-0.638077
	0.4166	0.171898	0.230007	-0.764729	-0.638259
	0.41715	0.251878	0.229905	-0.59881	-0.638451
	0.41771	0.158823	0.229791	-0.799087	-0.638668
	0.41827	0.190726	0.229662	-0.71959	-0.638912
	0.41883	0.185371	0.229518	-0.731958	-0.639184
	0.41938	0.176926	0.229374	-0.752208	-0.639455
	0.41994	0.203959	0.229231	-0.690457	-0.639727
	0.4205	0.0427465	0.228978	-1.3691	-0.640207
	0.42105	0.217785	0.228729	-0.661972	-0.640678
	0.42161	0.153071	0.228554	-0.815107	-0.641012
	0.42217	0.270362	0.228362	-0.568054	-0.641377
	0.42272	0.171329	0.228131	-0.766169	-0.641815
	0.42328	0.19014	0.227879	-0.720927	-0.642295
	0.42384	0.258458	0.227605	-0.58761	-0.642818
	0.4244	0.203559	0.227328	-0.69131	-0.643347
	0.42495	0.160219	0.22705	-0.795286	-0.643879
	0.42551	0.239659	0.226795	-0.620406	-0.644367
	0.42607	0.294409	0.226538	-0.531049	-0.64486
	0.42662	0.260886	0.226242	-0.583549	-0.645427
	0.42718	0.211847	0.225921	-0.673978	-0.646044
	0.42774	0.3019	0.225548	-0.520137	-0.646762
	0.42829	0.154939	0.225202	-0.809839	-0.647427
	0.42885	0.153907	0.224874	-0.812742	-0.648062
	0.42941	0.231978	0.224535	-0.634553	-0.648717
	0.42997	0.234551	0.22419	-0.629763	-0.649385
	0.43052	0.158415	0.223769	-0.800204	-0.6502
	0.43108	0.255053	0.22336	-0.59337	-0.650994
	0.43164	0.144927	0.223053	-0.838851	-0.651593
	0.43219	0.141089	0.222722	-0.850507	-0.652236
	0.43275	0.227714	0.22235	-0.64261	-0.652964
	0.43331	0.236662	0.221939	-0.625871	-0.653766
	0.43387	0.159925	0.221498	-0.796084	-0.65463
	0.43442	0.256394	0.221045	-0.591092	-0.65552
	0.43498	0.212401	0.220587	-0.672843	-0.65642
	0.43554	0.269708	0.220165	-0.569106	-0.657252
	0.43609	0.246531	0.219741	-0.608128	-0.658089
	0.43665	0.188237	0.219306	-0.725295	-0.658949
	0.43721	0.28993	0.218886	-0.537707	-0.659781
	0.43777	0.19702	0.21849	-0.70549	-0.660569
	0.43832	0.337327	0.218067	-0.471949	-0.661409
	0.43888	0.10169	0.217625	-0.992722	-0.662292
	0.43944	0.193699	0.21715	-0.712873	-0.663241
	0.43999	0.195764	0.216666	-0.708267	-0.664209
	0.44055	0.197958	0.216185	-0.703427	-0.665175
	0.44111	0.144981	0.215715	-0.838689	-0.666119
	0.44166	0.139305	0.215295	-0.856033	-0.666965
	0.44222	0.252411	0.214892	-0.597892	-0.66778
	0.44278	0.262685	0.214499	-0.580565	-0.668575
	0.44333	0.283686	0.214046	-0.547162	-0.669492
	0.44389	0.184076	0.213554	-0.735003	-0.670493
	0.44445	0.201548	0.213131	-0.695622	-0.671354

## Sheet: Fig. 2d
Figure 2d: Tumor volume for xenografts of HAP1 cells expressing wild-type or RAD51C variants
Data		Tumour volume (mm^3)
		WT	A126T	G264S
		0	0	0
		0	0	0
		0	0	0
		6.0838	0	10
		9.18236	0	10
		10	10	10.5401
		18.4034	10	19.1545
		21.7656	10	33.5103
		28.7309	33.5103	37.1873
		28.7309	36.087	38.7594
		32.3857	46.8321	46.8321
		36.087	121.685	56.9659
		38.7924	136.455	64.7443
		38.7924	218.013	69.4559
		52.4169	703.833	85.6062
		57.3037	753.813	91.2495
		83.8941	935.105	94.7815
		108.418	1176.17	97.0116
		142.519		100.525
		187.346		101.024
		195.489		106.934
		209.333		107.49
		243.347		125.081
		252.036		182.682
		252.036		189.021
		267.831		189.693
		284.584		202.257
		333.984		243.529
		403.104		258.093
		456.027		305.011
		511.083		319.888
		570.129		473.387
		579.609		535.107
		654.162		559.738
		819.64		654.162
		944.65		686.912
		947.52		696.133
		1033.18		996.748
		1302.59
		1556
		1606.91
		1910.39
		2225.59
		2585.8

## Sheet: Fig. 2e
Figure 2e: Values for tumour take rate
Data			Wild-type	A126T	G264S
		Taken	41	10	35
		Not taken	3	8	3
		Total	44	18	38

## Sheet: Fig. 2f
Fig. 2f: Dr-GFP HDR proficiency values of HAP1 cells expressing wild-type or variant RAD51C
Data			GFP positive cells relative to HAP1-wild-type
			Wildtype	A126T	G264S
		Replicate 1	2.13096	0.545406	0.846015
		Replicate 2	0.555325	0.92139	1.27452
		Replicate 3	0.541694	1.65528	1.05226
		Replicate 4	0.619552	0.476799	0.735412
		Replicate 5	1.15247	0.497203	0.522984

## Sheet: Fig. 2g
Figure 2g: Values for number of micronuclei per field of HAP1 cells expressing wild-type or variant RAD51C
Data		% cells with micronuclei per field
		Wild-type	A126T	G264S
		4.08163	9.52381	0
		1.78571	15.7895	0
		4.7619	6.45161	25
		3.92157	0	15.7895
		4.81928	0	12.5
		3.84615	7.14286	6.25
		3.44828	0	8.57143
		4.65116	5.26316	7.69231
		0	2.5641	5.71429
		0	10.3448	11.1111
		0	6.25	12
		8.33333	9.67742	14.2857
		0	2.5641	33.3333
		4.34783	0	0
		3.125	23.5294	7.40741
		0	0	11.5385
		0	0	10.3448
		2.63158	6.89655	1.96078
		2.38095	0	2.5
		3.7037	0	9.375
		5.55556	8	4.54545
		15.625	4.54545	0
		0	0	2.7027
		5.49451	3.84615	0
		4.21053	15	4.54545
		5.68182	8.69565	12.5
		7.27273	33.3333	6
		1.73913	21.6216	2.5
				15.942
				14.8148
				5.20833
				20.8955

## Sheet: Fig. 2h
Fig. 2h: Values for clonogenic survival assays with Olaparib
Data			Survival (%)
		Olaparib μM	Wild-type 1	Wild-type 2	A126T 1	A126T 2	G264S 1	G264S 2
		0	100	100	100	100	100	100
		0.125	55.102	91.8919	65.8537	62.766	66.0714	85.1852
		0.25	48.9796	62.1622	46.3415	53.1915	64.2857	51.8519
		0.5	22.449	21.6216	52.439	23.4043	21.4286	11.1111
		1	14.2857	18.9189	9.7561	8.51064	3.57143	7.40741
		2	16.3265	8.10811	0	0	0	0

## Sheet: Fig. 2i
Fig. 2h: Values for MTS survival assay with cisplatin
		Survival (%)
Data	Cisplatin μM	Wild-type 1	Wild-type 2	Wild-type 3	Wild-type 4	A126T 1	A126T 2	A126T 3	G264S 1	G264S 2	G264S 3	G264S 4
	0	100	100	100	100	100	100	100	100	100	100	100
	0.1	100.933	101.236	103.841	106.552	106.223	99.838	107.867	100.197	103.776	98.6026	98.2399
	0.25	95.6	99.4849	100.384	106.25	102.897	96.6523	105.797	94.3953	102.329	93.4498	100.782
	0.5	92.5333	94.6433	94.1101	89.7177	99.5708	87.419	87.9917	84.2675	94.2731	83.9301	87.4837
	1	72.5333	66.0057	76.8246	48.7903	87.0172	28.6717	44.617	67.8466	37.382	58.1659	51.9557
	2.5	23.2	1.00438	43.662	19.1532	28.2189	-0.0539957	33.1263	23.3038	0	29.9563	16.8188
	5	20.4	0.695339	43.662	16.6331	16.6309	0.161987	32.6087	15.6342	-1.13279	29.5197	11.6037
	10	22.1333	-0.128766	43.9181	15.5242	15.0215	-0.593952	34.472	16.9125	-0.692259	30.5677	10.7562

## Sheet: Fig. 3a
Fig. 3a: Western blot of HAP1 cells and variant RAD51C
Data
	anti-RAD51C				anti-XRCC3
	anti-vinculin				anti-vinculin

## Sheet: Fig. 3c
Fig. 3c: Yeast two-hybrid assays testing interactions between apRAD51C and hXRCC3
Data
						hXRCC3		apRAD51C
								WT
								G125V
						hXRCC3		apRAD51C
								R258H

## Sheet: Fig. 3e
Fig. 3e: Values for number of PLA signals for RAD51C-XRCC3
Data		# PLA signals (RAD51C-XRCC3) with HU
		Wild-type	A126T	G264S
		31	10	21
		18	10	15
		17	10	15
		16	10	14
		15	10	14
		15	9	14
		15	9	13
		15	9	13
		14	8	13
		14	8	13
		14	8	12
		13	8	12
		12	8	12
		12	8	12
		12	8	12
		12	7	12
		12	7	11
		11	7	11
		11	7	11
		11	7	10
		11	7	10
		11	7	10
		10	7	10
		10	7	10
		10	7	10
		10	7	10
		10	7	9
		10	7	9
		10	6	9
		10	6	9
		10	6	9
		10	6	9
		10	6	9
		10	6	8
		9	6	8
		9	6	8
		9	6	8
		9	6	8
		9	6	8
		9	6	8
		9	5	8
		9	5	8
		9	5	8
		9	5	8
		9	5	8
		9	5	8
		9	5	8
		9	5	8
		9	5	8
		9	5	8
		9	5	8
		9	5	8
		9	5	8
		8	5	8
		8	5	8
		8	5	8
		8	5	7
		8	5	7
		8	5	7
		8	5	7
		8	5	7
		8	5	7
		8	5	7
		8	5	7
		8	5	7
		8	5	7
		8	5	7
		8	5	7
		7	5	7
		7	5	7
		7	5	7
		7	5	7
		7	5	7
		7	5	7
		7	5	7
		7	5	6
		7	5	6
		7	4	6
		7	4	6
		7	4	6
		7	4	6
		7	4	6
		7	4	6
		7	4	6
		7	4	6
		7	4	6
		7	4	6
		6	4	6
		6	4	6
		6	4	6
		6	4	6
		6	4	6
		6	4	6
		6	4	6
		6	4	6
		6	4	6
		6	4	6
		6	4	6
		6	4	6
		6	4	6
		6	4	6
		6	4	6
		6	4	6
		6	4	6
		6	4	6
		6	4	6
		6	4	6
		6	4	6
		6	4	6
		6	4	5
		6	4	5
		6	4	5
		6	4	5
		6	4	5
		6	4	5
		6	4	5
		6	4	5
		6	4	5
		6	4	5
		6	4	5
		6	4	5
		6	4	5
		6	4	5
		6	4	5
		6	4	5
		6	4	5
		6	4	5
		5	4	5
		5	4	5
		5	4	5
		5	4	5
		5	4	5
		5	4	5
		5	4	5
		5	4	5
		5	4	5
		5	4	5
		5	4	5
		5	4	5
		5	4	5
		5	4	5
		5	4	4
		5	4	4
		5	4	4
		5	4	4
		5	4	4
		5	4	4
		5	4	4
		5	3	4
		5	3	4
		5	3	4
		5	3	4
		5	3	4
		5	3	4
		5	3	4
		5	3	4
		5	3	4
		5	3	4
		5	3	4
		5	3	4
		5	3	4
		5	3	4
		5	3	4
		5	3	4
		5	3	4
		5	3	4
		5	3	4
		5	3	4
		5	3	4
		5	3	4
		5	3	4
		5	3	4
		4	3	4
		4	3	4
		4	3	4
		4	3	3
		4	3	3
		4	3	3
		4	3	3
		4	3	3
		4	3	3
		4	3	3
		4	3	3
		4	3	3
		4	3	3
		4	3	3
		4	3	3
		4	3	3
		4	3	3
		4	3	3
		4	3	3
		4	3	3
		4	3	3
		4	3	3
		4	3	3
		4	3	3
		4	3	3
		4	3	3
		4	3	3
		4	3	3
		4	3	2
		4	3	2
		4	3	2
		4	3	2
		4	3	2
		4	3	2
		4	3	2
		4	3	2
		4	3	2
		4	3	2
		4	3	2
		4	3	2
		4	3	2
		4	3	2
		4	3	2
		4	3	2
		4	3	2
		4	3	2
		4	3	2
		4	3	2
		4	3	2
		4	3	2
		4	3	2
		4	3	2
		4	3	2
		4	3	2
		4	3	1
		4	3	1
		3	3	1
		3	3	1
		3	3	1
		3	3	1
		3	3	1
		3	3	1
		3	3	1
		3	3	1
		3	3	1
		3	3	1
		3	3	1
		3	3	1
		3	3	1
		3	3	1
		3	3
		3	3
		3	3
		3	3
		3	3
		3	3
		3	3
		3	3
		3	3
		3	3
		3	3
		3	3
		3	3
		3	3
		3	3
		3	3
		3	3
		3	3
		3	3
		3	3
		3	3
		3	3
		3	3
		3	3
		3	3
		3	3
		3	3
		3	3
		3	3
		3	3
		3	3
		3	3
		3	3
		3	3
		3	3
		3	3
		3	2
		3	2
		3	2
		3	2
		3	2
		3	2
		3	2
		3	2
		3	2
		3	2
		3	2
		3	2
		3	2
		3	2
		3	2
		3	2
		3	2
		3	2
		3	2
		2	2
		2	2
		2	2
		2	2
		2	2
		2	2
		2	2
		2	2
		2	2
		2	2
		2	2
		2	2
		2	2
		2	2
		2	2
		2	2
		2	2
		2	2
		2	2
		2	2
		2	2
		2	2
		2	2
		2	2
		2	2
		2	2
		2	2
		2	2
		2	2
		2	2
		2	2
		2	2
		2	2
		2	2
		2	2
		2	2
		2	2
		2	2
		2	2
		2	2
		2	2
		2	2
		2	2
		2	2
		2	2
		2	2
		2	2
		2	2
		2	2
		2	2
		2	2
		2	2
		2	2
		2	2
		2	2
		2	2
		2	2
		2	2
		2	2
		2	2
		2	2
		2	2
		2	2
		2	2
		2	2
		2	2
		2	2
		2	2
		2	2
		2	2
		2	2
		2	2
		2	2
		2	2
		2	2
		2	2
		2	2
		2	2
		2	2
		1	2
		1	2
		1	2
		1	2
		1	2
		1	2
		1	2
		1	2
		1	2
		1	2
		1	2
		1	2
		1	2
		1	2
		1	2
		1	2
		1	2
		1	2
		1	2
		1	2
		1	2
		1	2
		1	2
		1	2
		1	2
		1	2
		1	2
		1	2
		1	2
		1	2
		1	2
		1	2
		1	2
		1	2
		1	2
		1	2
		1	2
		1	2
		1	2
		1	2
		1	2
		1	2
		1	2
		1	2
		1	2
		1	2
		1	2
		1	2
		1	2
		1	2
		1	2
		1	2
		1	2
		1	2
		1	2
		1	2
		1	2
		1	2
		1	2
		1	2
		1	2
		1	2
		1	2
		1	2
		1	2
		1	2
		1	2
		1	2
		1	2
		1	2
		1	2
		1	1
		1	1
		1	1
		1	1
		1	1
		1	1
		1	1
		1	1
		1	1
		1	1
		1	1
		1	1
		1	1
		1	1
		1	1
		1	1
		1	1
		1	1
		1	1
		1	1
		1	1
		1	1
		1	1
		1	1
		1	1
		1	1
		1	1
		1	1
		1	1
		1	1
		1	1
		1	1
		1	1
		1	1
		1	1
		1	1
		1	1
		1	1
		1	1
		1	1
		1	1
		1	1
		1	1
		1	1
		1	1
		1	1
		1	1
			1
			1
			1
			1
			1
			1
			1
			1
			1
			1
			1
			1
			1
			1
			1
			1
			1
			1
			1
			1
			1
			1
			1
			1
			1
			1
			1
			1
			1
			1
			1
			1
			1
			1
			1
			1
			1
			1
			1
			1
			1
			1
			1
			1
			1
			1
			1
			1
			1
			1
			1
			1
			1
			1
			1
			1
			1
			1
			1
			1
			1
			1
			1
			1
			1
			1
			1
			1
			1
			1
			1
			1
			1
			1
			1
			1
			1
			1
			1
			1
			1
			1
			1
			1
			1
			1
			1
			1
			1
			1
			1
			1
			1
			1
			1
			1
			1
			1
			1
			1
			1
			1
			1
			1
			1
			1
			1

[truncated: 26 more sheets: Fig. 3f, Fig. 4b, Fig. 4f, Fig. 4g, Fig. 5c, Fig. 5d, Fig. 5e, Fig. 5f, Fig. 6a, Fig. 6b, Fig. 6d, Fig. 6e, Fig. 6f, Supplementary Fig. 2b, Supplementary Fig. 2c, Supplementary Fig. 2d, Supplementary Fig. 2h, Supplementary Fig. 2i, Supplementary Fig. 5a, Supplementary Fig. 5c …]
